# Supplementary material for: Hypoxic Regulation of Hand1 Controls the Fetal-Neonatal Switch in Cardiac Metabolism
Source: PLoS Biol. 2013 Sep 24;11(9):e1001666. doi: 10.1371/journal.pbio.1001666 (PMC3782421; doi:10.1371/journal.pbio.1001666)
Supplement: Table S1 — Gene expression changes in XMLC-Hand1 neonatal hearts. Affymetrix analysis of differential RNA expression of three hearts from p0.5 XMLCrTTA::tetHand1 pups and three controls, using Genechip 430B. All hits showing significance p>0.05 shown. (XLSX) [file pbio.1001666.s005.xlsx]

## Sheet: Sheet1
Probe Set ID	Fold change([exp] vs [cont])	Regulation([exp] vs [cont])	Gene Symbol	Entrez Gene
AFFX-18SRNAMur/X00686_M_at	2.53887	up
AFFX-18SRNAMur/X00686_3_at	2.82895	up
1415770_at	1.22922	up	Wdr6	83669
1415807_s_at	1.19788	up	Sfrs2	20382
1415823_at	1.89215	up	Scd2	20250
1415861_at	1.23705	down	Tyrp1	22178
1415874_at	1.17523	down	LOC100046643 /// Spry1	100046643 /// 24063
1415923_at	1.16524	up	Ndn	17984
1415971_at	1.21332	up	Marcks	17118
1416162_at	1.46143	up	Rad21	19357
1416215_at	1.12295	down	Gosr1	53334
1416259_at	1.24335	down	Pex12	103737
1416265_at	1.25635	up	Capn10	23830
1416293_at	1.12759	down	Nfib	18028
1416303_at	1.23142	up	Litaf	56722
1416318_at	1.24978	up	Serpinb1a	66222
1416469_at	1.23457	down	Luzp1	269593
1416545_at	1.22528	down	Zdhhc7	102193
1416550_at	1.21846	up	Slc35b4	58246
1416569_at	1.1914	up	Actl6a	56456
1416630_at	1.13931	down	Id3	15903
1416647_at	1.16218	down	Bckdha	12039
1416797_at	1.25207	up	LOC100044475 /// Nck2	100044475 /// 17974
1416873_a_at	1.23641	up	Cdk2	12566
1416884_at	1.23858	up	Cbx3	12417
1416900_s_at	1.279	down	Gdf1 /// Lass1	14559 /// 93898
1417028_a_at	1.19407	down	Trim2	80890
1417094_at	1.29711	down	Acot7	70025
1417133_at	1.33597	up	Pmp22	18858
1417180_at	1.17172	down	Pcsk7	18554
1417206_at	1.19274	down	Urod	22275
1417214_at	1.35683	up	Rab27b	80718
1417268_at	1.59156	up	Cd14	12475
1417294_at	1.1866	down	Akr7a5	110198
1417318_at	1.14489	up	Dbc1	56710
1417370_at	1.16777	up	Tff3	21786
1417401_at	1.23961	up	Rai14	75646
1417423_at	1.14937	down	Grina	66168
1417425_at	1.17856	down	Prkrip1	66801
1417515_at	1.12689	down	Lsm10	116748
1417549_at	1.31199	down	Zfp68	24135
1417557_at	1.16113	down	Ubxn6	66530
1417632_at	1.3695	down	Atp6v0a1	11975
1417654_at	1.5359	up	Sdc4	20971
1417658_at	1.17051	down	LOC100046166 /// Tbrg4	100046166 /// 21379
1417752_at	1.18244	up	Coro1c	23790
1417778_at	1.12335	down	Zfp35	22694
1417824_at	1.14663	up	Gcat	26912
1417862_at	1.11832	down	Fam181b	58238
1417863_at	1.16785	up	Spata19	75469
1417949_at	1.12289	up	Ilf2	67781
1417974_at	1.16602	down	Kpna4	16649
1417978_at	1.36434	down	Eif4e3	66892
1418002_at	1.13151	down	Higd2a	67044
1418014_a_at	1.16788	up	B4galt1	14595
1418054_at	1.14227	up	Neurod4	11923
1418120_at	1.21506	up	Rbm8a	60365
1418128_at	1.12624	down	Adcy6	11512
1418170_a_at	1.21145	down	Zcchc14	142682
1418178_at	1.1935	down	LOC100047943	100047943
1418248_at	1.19456	up	Gla	11605
1418261_at	1.15125	down	Syk	20963
1418263_at	1.25238	down	Ddx25	30959
1418306_at	1.19597	down	Crybb1	12960
1418362_at	1.20937	down	Zfp42	22702
1418375_at	1.17789	down	Mbd6	110962
1418389_at	1.151	down	2810453I06Rik	67238
1418393_a_at	1.59116	down	Itga7	16404
1418404_at	1.44523	up	Rad9	19367
1418422_at	1.22588	down	Serpinb9g	93806
1418443_at	1.27871	up	Xpo1	103573
1418512_at	1.15346	up	Stk3	56274
1418552_at	1.16812	up	Opn1sw	12057
1418612_at	1.25509	up	Slfn1	20555
1418617_x_at	1.39857	down	Clgn	12745
1418630_at	1.31246	up	Khdrbs1	20218
1418678_at	1.39241	up	Has2	15117
1418694_at	1.23691	down	Kcmf1	74287
1418704_at	1.23167	down	S100a13	20196
1418720_at	1.1214	down	Cops7b	26895
1418728_at	1.29202	up	Star	20845
1418753_at	1.19736	up	Gfpt2	14584
1418760_at	1.27715	up	Rdh11	17252
1418789_at	1.28885	down	Sntg2	268534
1418792_at	1.34604	up	Sh3gl2	20404
1418822_a_at	1.19915	up	Arf6	11845
1418825_at	1.40121	up	Irgm1	15944
1418866_at	1.15683	down	Cyp24a1	13081
1418869_a_at	1.1535	down	Pus1	56361
1418901_at	1.54517	up	Cebpb	12608
1418911_s_at	1.14027	up	Acsl4	50790
1418916_a_at	1.13662	up	Spp2	75396
1418932_at	1.36675	down	LOC100046232 /// Nfil3	100046232 /// 18030
1418940_at	1.29366	up	Sult1b1	56362
1418970_a_at	1.20138	up	Bcl10	12042
1419054_a_at	1.30497	down	Ptpn21	24000
1419069_at	1.18329	down	Rabgef1	56715
1419088_at	1.37056	up	Timp3	21859
1419147_at	1.22036	down	Rec8	56739
1419160_at	1.25283	down	Golga3	269682
1419185_a_at	1.33466	down	Mlxipl	58805
1419375_at	1.1861	down	Wbp4	22380
1419526_at	1.27785	up	Fgr	14191
1419529_at	1.50194	down	Il23a	83430
1419597_at	1.11815	down	Eda	13607
1419611_at	1.20069	down	4632415L05Rik	70808
1419612_at	1.24118	down	4632415L05Rik	70808
1419635_at	1.23573	up	4833420G17Rik	67392
1419707_at	1.35651	up	Krtap14	23927
1419734_at	1.68987	up	Actb	11461
1419761_a_at	1.32499	up	Gabpb1	14391
1419766_at	1.43958	up	Sik1	17691
1419795_at	1.15017	up	AA517631	101957
1419801_x_at	1.27611	up
1419869_s_at	1.13338	down	Hdlbp	110611
1419900_at	1.25891	up	Sin3a	20466
1419910_at	1.27047	up	Mphosph9	269702
1419916_at	1.40761	up	Rnf20	109331
1419921_s_at	1.42112	up	Usp7	252870
1419930_at	1.18353	down	D15Ertd55e	52458
1419937_at	1.23969	up	OTTMUSG00000005802	100049789
1419944_at	1.44705	up	Ccnb1	268697
1419970_at	1.41862	up	Slc35a5	74102
1419998_at	1.45117	up
1420019_at	1.24949	up	Tspan8	216350
1420022_s_at	1.31796	up
1420037_at	1.68406	up	Atp5a1	11946
1420047_at	1.30036	up	Maf1	68877
1420068_at	1.1817	down
1420076_at	1.17464	up
1420089_at	1.99854	up	Nfkbia	18035
1420092_at	1.24789	up	Morc3	338467
1420115_at	1.26606	up	Exosc8	69639
1420130_s_at	1.40906	up	D10Wsu52e	28088
1420172_at	2.17235	up
1420176_x_at	1.16278	up	Igll1	16136
1420191_s_at	1.29101	down	Tmem191c	224019
1420234_at	1.27999	up
1420251_at	1.13809	up
1420256_x_at	1.15164	down
1420335_at	1.18108	up	Dmc1	13404
1420338_at	1.1695	down	Alox15	11687
1420343_at	1.20809	down	Gzmd	14941
1420352_at	1.12964	up	Prss22	70835
1420354_at	1.21724	down	Cnnm1	83674
1420374_at	1.24927	down	Foxj2	60611
1420411_a_at	1.70589	up	Pi4k2b	67073
1420434_at	1.48678	up	Cldn16	114141
1420460_a_at	1.30318	down	Pex11b	18632
1420487_at	1.27565	up	Nol7	70078
1420490_at	1.36193	up	Klk1b16	16615
1420615_at	1.15458	up	Ash2l	23808
1420675_at	1.36989	down	Zfp113	56314
1420683_at	1.13861	down	Bnipl	171388
1420740_at	1.23266	up	Il25	140806
1420763_at	1.31033	up	Klk4	56640
1420765_a_at	1.20688	down	Foxp3	20371
1420775_at	1.21874	up	Hdhd1a	67365
1420795_at	1.46181	down	Fgf9	14180
1420806_at	1.56005	down	Fgf16	80903
1420875_at	1.14094	up	Twf1	19230
1420878_a_at	1.17064	up	Ywhab	54401
1420932_at	1.14226	down	Mapk8	26419
1420982_at	1.46085	up	Rbm39	170791
1420988_at	1.1582	up	Polh	80905
1421033_a_at	1.20153	up	Tcerg1	56070
1421104_at	1.30334	up	5830443L24Rik /// EG634650 /// Gbp4	17472 /// 634650 /// 76074
1421217_a_at	1.49922	up	Lgals9	16859
1421249_at	1.28606	up	Slc39a9	328133
1421276_a_at	1.31412	down	Dst	13518
1421282_at	1.33152	down	Bmp5	12160
1421307_at	1.22111	up	Car13	71934
1421314_at	1.50644	down	Cttn	13043
1421320_a_at	1.42479	down	Qtrtd1	106248
1421344_a_at	1.30981	down	Jub	16475
1421348_a_at	1.34049	up	Cend1	57754
1421455_at	1.18232	down	Sntb1	20649
1421465_at	1.15923	up	Wnt2b	22414
1421526_at	1.20713	down	Tll2	24087
1421548_at	1.29701	down	Pcdhb2	93873
1421652_at	1.20417	down	Htr3b	57014
1421738_at	1.28341	up	Gabra2	14395
1421745_at	1.14581	up	Plag1	56711
1421754_at	1.36154	up	AY036118	170798
1421802_at	1.24015	up	Ear1	13586
1421838_at	1.38519	up	Rps18	20084
1421906_at	1.18343	down	Med1	19014
1421923_at	1.18265	down	Sh3bp5	24056
1421943_at	1.14908	up	Tgfa	21802
1422001_at	1.11779	up	Inhbc	16325
1422018_at	1.2816	up	Hivep2	15273
1422043_at	1.15304	down	Tsc1	64930
1422051_a_at	1.86673	up	Gabbr1	54393
1422071_at	1.30969	down	Lgals6	16857
1422079_at	1.40567	up	Prkch	18755
1422099_a_at	1.38257	down	Oprl1	18389
1422113_at	1.31467	down	Slc5a5	114479
1422129_at	1.26401	down	Apc2	23805
1422200_at	1.18498	down	Omp	18378
1422201_at	1.2947	up	H2-Ob	15002
1422283_at	1.33207	down	Cd40lg	21947
1422322_at	1.14028	down	Chml	12663
1422408_at	1.26995	down	Ifna4	15967
1422473_at	1.17466	down	Pde4b	18578
1422522_at	1.2632	down	Fxr2	23879
1422642_at	1.37597	down	Cdc42ep3	260409
1422697_s_at	1.12611	down	Jarid2	16468
1422699_at	1.12634	down	Alox12	11684
1422729_at	1.40773	down	Pcdhb10	93881
1422733_at	1.20293	up	Fjx1	14221
1422788_at	1.19126	up	Slc43a3	58207
1422802_at	1.36832	up	Defa3	13237
1422809_at	1.31265	up	Rims2	116838
1422830_s_at	1.16245	down	Drd4	13491
1422868_s_at	1.34696	up	Gda	14544
1422874_at	1.40133	down	Acrbp	54137
1422889_at	1.28716	down	Pcdh18	73173
1422901_at	1.41201	up	Mgea5	76055
1422902_s_at	1.37699	up	Mgea5	76055
1422925_s_at	1.5222	down	Acot3	171281
1422970_at	1.48619	up	Mxd3	17121
1422976_x_at	1.17218	down	Ndufa7	66416
1423065_at	1.29323	down	Dnmt3a	13435
1423102_a_at	1.15187	down	Rnf10	50849
1423124_x_at	1.55077	up	Rad54l	19366
1423141_at	1.49495	up	Lipa	16889
1423145_a_at	1.4649	down	Tcap	21393
1423178_at	1.27261	up	Abi1	11308
1423180_at	1.63474	down	Kcnb1	16500
1423183_at	1.24394	up	100042529 /// Lgi1	100042529 /// 56839
1423193_at	1.2376	up	Pspc1	66645
1423196_at	1.27978	up	Nedd1	17997
1423286_at	1.14155	up	Cbln1	12404
1423294_at	1.1894	up	Mest	17294
1423332_at	1.1416	up	Sdcbp	53378
1423366_at	1.17771	down	Scd3	30049
1423369_at	1.18235	up	Fmr1	14265
1423382_a_at	1.19403	up	Hnrnpf /// OTTMUSG00000004294	637008 /// 98758
1423413_at	1.65618	up	Ndrg1	17988
1423417_at	1.3579	up	Smarcc1	20588
1423507_a_at	1.20362	down	Sirt2	64383
1423578_at	1.25975	up	Col11a2	12815
1423588_at	1.17716	up	Arpc4	68089
1423684_at	1.17852	up	Hnrnpk	15387
1423702_at	1.16869	up	H1f0	14958
1423753_at	1.34321	down	Bambi	68010
1423768_at	1.26063	down	Unc93b1	54445
1423810_at	1.19087	down	Ppme1	72590
1423902_s_at	1.25935	down	Arhgef12	69632
1423978_at	1.26889	down	Sbk1	104175
1423999_at	1.1207	down	Abl1	11350
1424030_at	1.50887	up	Grhl1 /// LOC100043996	100043996 /// 195733
1424059_at	1.15474	down	Suv420h2	232811
1424103_at	1.13972	down	Atg4b	66615
1424138_at	1.1466	down	Rhbdf1	13650
1424142_at	1.26402	down	Ikbkap	230233
1424179_at	1.19082	up	Plekhj1	78670
1424196_at	1.12001	down	Yipf1	230584
1424237_at	1.13333	down	Zfp639	67778
1424273_at	1.21535	down	Cyp2c70	226105
1424284_at	1.17515	down	Pomt1	99011
1424306_at	1.4606	up	Elovl4	83603
1424329_a_at	1.1305	down	Prrg2	65116
1424332_at	1.22919	up	Rab40c	224624
1424339_at	1.16771	up	Oasl1	231655
1424371_at	1.12697	down	Psmf1	228769
1424380_at	1.18503	down	Vps37b	330192
1424422_s_at	1.33651	down	Flad1 /// Lenep	319945 /// 57275
1424443_at	1.40901	up	Tm6sf1	107769
1424448_at	1.29235	up	Trim6	94088
1424457_at	1.15195	down	Apbb3	225372
1424510_at	1.35248	down	Nudt6	229228
1424550_at	1.2115	down	Zfyve27	319740
1424625_a_at	1.18537	down	Dennd1a	227801
1424630_a_at	1.53403	up	Brca1	12189
1424657_at	1.31949	down	Taok1	216965
1424693_at	1.12408	down	4933407N01Rik	66753
1424743_at	1.47027	up	Jmjd8	72106
1424766_at	1.66066	up	Ercc6l	236930
1424845_a_at	1.30706	down	Cep68	216543
1424889_at	1.22463	down	Nupl2	231042
1424921_at	1.4509	up	Bst2	69550
1425031_at	1.23079	down	Fktn	246179
1425131_at	1.27303	down	Ptpn5	19259
1425170_a_at	1.22801	up	Adam15	11490
1425195_a_at	2.46177	up	Acat2 /// Acat3	110460 /// 224530
1425210_s_at	1.22975	down	Zfp84	74352
1425269_at	1.15336	down	Apbb1ip	54519
1425279_at	1.19678	down	Pdik1l	230809
1425332_at	1.1196	down	Zfp106	20402
1425349_a_at	1.37614	up	Myef2	17876
1425355_at	1.19272	down	Acsf2	264895
1425361_at	1.23046	down	Zfp397	69256
1425372_at	1.21187	down	Dnajc19	67713
1425375_at	1.20418	down	Tdpoz1	207213
1425417_x_at	1.23956	down	Klra8	16639
1425419_a_at	1.14135	down	Raf1	110157
1425442_at	1.1536	down	Oscar	232790
1425512_at	1.19039	down	Map2k7	26400
1425529_s_at	1.13872	up	D19Wsu162e	226178
1425543_s_at	1.15926	up	Plekha5	109135
1425597_a_at	1.6359	down	Qk	19317
1425618_at	1.20918	down	Dhx9	13211
1425659_at	1.19405	down	Tom1l2	216810
1425775_at	1.25451	up	Zfp820	75424
1425803_a_at	1.15577	up	Mbd2	17191
1425810_a_at	1.23005	up	Csrp1	13007
1425811_a_at	1.25017	up	Csrp1	13007
1425847_a_at	1.33818	down	B230120H23Rik	65964
1425873_a_at	1.23503	down	Lepr	16847
1425884_at	1.73887	up	Bxdc1	67239
1425888_at	1.31319	up	Klra17	170733
1425920_at	1.28148	down	Cuedc1	103841
1425947_at	1.27755	down	Ifng	15978
1425958_at	1.27012	down	Il1f9	215257
1426000_at	2.08643	up	Oxtr	18430
1426022_a_at	1.23727	up	Vill	22351
1426035_at	1.20227	up	RP23-433P19.11	574418
1426063_a_at	1.70461	up	Gem	14579
1426064_at	1.25082	up	Cyp3a44	337924
1426075_at	1.13304	down	Klb	83379
1426103_a_at	1.27949	up	Esr2	13983
1426153_a_at	1.19554	down	Dsg2	13511
1426161_at	1.13692	down
1426166_at	1.12583	down	Mup5	17844
1426226_at	1.34795	up	Dyrk1a	13548
1426322_a_at	1.17966	up	Kcnmb2	72413
1426370_at	1.24545	up	Far1	67420
1426528_at	1.28836	down	Nrp2	18187
1426578_s_at	1.32973	up	Snapin	20615
1426605_at	1.37623	up	Brcc3	210766
1426608_at	1.26617	up	EG633640	633640
1426640_s_at	1.13815	down	Trib2	217410
1426724_at	1.21044	up	Cnn3 /// LOC100047856	100047856 /// 71994
1426740_s_at	1.12262	up	Armc5	233912
1426745_at	1.20667	down	Rnasek	52898
1426746_at	1.12484	down	1810026J23Rik	69773
1426761_at	1.16772	down	Kdm1	99982
1426775_s_at	1.1258	down	Scamp1	107767
1426811_at	1.29597	down	Ppp2r5b	225849
1426823_s_at	1.21086	down	Psme4	103554
1426873_s_at	1.24473	down	Jup	16480
1426880_at	1.16282	down	Etl4	208618
1426929_at	1.24678	up	Brunol4	108013
1426933_at	1.18689	down	Oxsr1	108737
1426996_at	1.36783	up	Fam83h	105732
1426999_at	1.13433	up	Zc3h14	75553
1427039_at	1.22446	down	Epn1	13854
1427044_a_at	1.26776	up	Amph	218038
1427078_at	1.26445	down	Snx19	102607
1427102_at	1.28584	up	Slfn4	20558
1427157_at	1.28589	up	Ccdc85a	216613
1427202_at	1.26662	up	4833442J19Rik	320204
1427213_at	1.12179	down	Pfkfb1	18639
1427219_at	3.77922	up
1427226_at	1.19359	down	Epn2	13855
1427250_at	1.2816	down	Atp2a2	11938
1427294_a_at	1.12142	down	Slc38a10	72055
1427373_at	1.21169	down	Amigo1	229715
1427375_at	1.13377	up	Rg9mtd2	108943
1427412_s_at	1.22172	up	Rapgef6	192786
1427431_at	1.27496	up
1427465_at	1.42286	down	Atp1a2	98660
1427483_at	1.35701	up	Slc25a24	229731
1427486_at	1.14703	down	Ptprb	19263
1427493_at	1.15681	down	Sclt1	67161
1427502_at	1.19583	up	Adam4	11498
1427504_s_at	1.15842	up	Sfrs2	20382
1427515_at	1.21743	up	Pion	212167
1427520_a_at	1.14748	up	Myh1	17879
1427541_x_at	1.58522	up	Hmmr	15366
1427580_a_at	1.29293	up	Rian	75745
1427586_at	1.13525	down	Sema4b	20352
1427591_at	1.23603	down	Clcn1	12723
1427619_a_at	1.1823	down	Sh3tc1	231147
1427671_a_at	1.22145	down	Fmn1	14260
1427685_a_at	1.3435	down	Synj2	20975
1427813_at	1.1647	up	Ids	15931
1427814_at	1.33023	down	Ofa	18290
1427844_a_at	1.5497	up	Cebpb	12608
1427853_a_at	1.955	up	Hsp25-ps1	15508
1427854_x_at	2.1049	up	Hsp25-ps1	15508
1427868_x_at	1.23992	up	Myh1	17879
1427952_at	1.30173	up	Aipl1	114230
1428010_at	1.21376	down	Timm9	30056
1428067_at	1.25945	down	Rasl12	70784
1428160_at	1.78624	up	Ndufab1	70316
1428169_at	1.22305	down	Atg16l1	77040
1428454_at	1.19561	down	Bcas3	192197
1428492_at	1.33385	up	Glipr2	384009
1428515_at	1.40371	down	Zswim7	69747
1428575_at	1.41541	up	Fcho1	74015
1428592_s_at	1.18991	down	Usp38	74841
1428689_at	1.12334	down	Tysnd1	71767
1428879_at	1.16355	down	Pitpnc1	71795
1429238_a_at	1.13742	down	Ogfod2	66627
1429583_at	1.27167	up	2900053A13Rik	554362
1429782_at	1.28173	down	Grcc10	14790
1429786_a_at	1.1802	up	Zwint	52696
1429787_x_at	1.23567	up	Zwint	52696
1429962_at	1.1299	down	Cebpz	12607
1430021_a_at	1.22997	up	Sae1	56459
1430153_at	1.23895	down	Tmod2	50876
1430559_at	1.22282	down	Nt5c3l	68106
1430769_s_at	1.16468	down	Fam122a	68034
1430998_at	1.30886	down	Sqrdl	59010
1431040_at	1.23414	down	6530401N04Rik	328092
1431059_x_at	1.17197	down	Htatsf1	72459
1431170_at	1.28984	down	Efna3 /// LOC100046031	100046031 /// 13638
1431191_a_at	1.22117	down	Syt1	20979
1431304_a_at	1.11388	up	Tmem183a	57439
1431743_a_at	1.15935	up	Slc4a1	20533
1431803_at	1.30119	down	Cyp2d13	68444
1431878_at	1.17435	up	Grhl2	252973
1431973_at	1.18819	up	2006-09-01	56526
1432143_a_at	1.27397	up	Hbp1	73389
1433597_at	1.16419	up	Arglu1	234023
1433869_at	1.14343	down	Zxdc	80292
1434032_at	1.22247	down	Agap3	213990
1434119_at	1.67964	up	D2Wsu81e	227695
1434128_a_at	1.22617	down	Zfp574	232976
1434210_s_at	1.11589	up	Lrig1	16206
1434239_at	1.41479	down	Rrp12	107094
1434271_at	1.18896	down	Gba2	230101
1434560_at	1.14817	down	Wdtc1	230796
1434585_at	1.94987	down	Tulp4	68842
1434586_a_at	1.20833	down	Ptdss2	27388
1435156_at	1.12938	down	BC046331	230967
1435272_at	1.11687	down	Itpkb	320404
1435352_at	1.20664	down	Pigk	329777
1435360_at	1.29615	down	Zfp651	270210
1435382_at	1.17886	up	Ndn	17984
1435527_at	1.36119	down	Nfic	18029
1435798_a_at	1.18725	down	Sfrs14	234373
1435799_at	1.15266	down	Sfrs14	234373
1435869_s_at	1.15014	up	Ap2a2	11772
1435958_at	1.17976	down	Ccpg1 /// LOC100135765	100135765 /// 72278
1436032_at	3.6844	up
1436112_at	1.18475	down	AI118078	244886
1436165_at	1.13591	up	Luc7l2	192196
1436198_at	1.29409	down	2310075K07Rik	100125933
1436242_a_at	1.21289	up	Cklf	75458
1436382_at	1.26422	down	Zbtb12	193736
1436391_s_at	1.12017	up	Clcc1	229725
1436563_at	1.36641	down	4932441J04Rik	319216
1436684_a_at	1.12968	down	Riok2	67045
1436716_at	1.80579	up	Ppp1r14b	18938
1436767_at	1.12069	up	Luc7l2	192196
1436788_at	1.12922	down	Acp2	11432
1436862_at	1.19388	up	Doc2a	13446
1436952_at	1.42434	up	Klf9	16601
1437026_at	1.61919	up	BC057893	272027
1437037_x_at	1.20169	up	Snd1	56463
1437301_a_at	1.13478	down	Dvl1	13542
1437350_at	1.26848	down	RP23-143A14.5	246257
1437378_x_at	1.16097	down	Scarb1	20778
1437382_at	1.27367	down	Acvr2a	11480
1437519_x_at	1.23658	down	Hagh /// LOC100044022	100044022 /// 14651
1437521_s_at	1.11737	down	Ammecr1l	225339
1437541_at	1.2058	down
1437545_at	1.25072	down	Rcor1	217864
1437608_x_at	1.11247	up	Ywhaq	22630
1437645_at	1.15172	down	Atf7	223922
1437651_a_at	1.19111	up	Dtnb	13528
1437729_at	3.14301	up	EG665189	665189
1437801_at	1.96238	up	Morf4l1	21761
1437802_x_at	1.12815	up	Morf4l1	21761
1437981_x_at	1.14853	down	1110057K04Rik	68832
1438219_at	1.17636	up	Pura	19290
1438289_a_at	1.1753	up	Sumo1	22218
1438315_x_at	1.15643	down	Akr7a5	110198
1438377_x_at	1.1606	down	Slc13a3	114644
1438441_at	1.48782	up	Id4	15904
1438476_a_at	1.11979	down	Chd4	107932
1438537_at	1.11777	down
1438632_x_at	1.31697	down	Tnp1	21958
1438680_at	1.25265	down	Auts2	319974
1438731_at	1.16395	down	Sgsh	27029
1438761_a_at	1.24249	up	EG627245 /// EG666231 /// EG668343 /// LOC677259 /// Odc1	18263 /// 627245 /// 666231 /// 668343 /// 677259
1438850_at	1.31274	up	Cldn1	12737
1438902_a_at	1.17209	up	Hsp90aa1	15519
1438980_x_at	1.54674	down	Pm20d1	212933
1439005_x_at	1.30048	up	Ywhaz	22631
1439054_at	1.89399	up	Zfp36l2	12193
1439199_at	1.26667	down	100040437	100040437
1439372_at	1.43549	up	Sumo3	20610
1439384_at	1.2932	up	Slc13a3	114644
1439385_x_at	1.2892	up	Slc13a3	114644
1439393_x_at	1.227	down	Ppp2r4	110854
1439413_x_at	1.19659	up	Morf4l2	56397
1439417_at	1.2382	up	Qsox1	104009
1439421_x_at	1.15984	up	Cbx3 /// LOC633016	12417 /// 633016
1439432_x_at	1.16261	up	EG433261 /// LOC674828 /// Morf4l2	433261 /// 56397 /// 674828
1439465_x_at	2.89378	up	Agbl5	231093
1439476_at	1.12593	down	Dsg2	13511
1439479_at	1.39895	down	Lct	226413
1439482_at	1.32363	down	Uhrf1bp1	224648
1439810_s_at	1.36174	up	Pramel7	347712
1440499_at	1.32759	down	D9Ertd26e	52062
1442006_at	1.26927	down
1443317_at	1.21212	down	D6Ertd47e	52074
1446572_at	1.19105	up
1448032_at	1.21228	down	Azi2	27215
1448050_s_at	1.11826	down	Map4k4	26921
1448082_at	1.38826	down
1448111_at	1.12937	up	Ctps2	55936
1448127_at	1.68115	up	Rrm1	20133
1448141_at	1.13577	up	Rrp7a	74778
1448207_at	1.18417	down	Lasp1	16796
1448218_s_at	1.19699	up	Ywhaz	22631
1448254_at	1.20205	up	Ptn	19242
1448257_at	1.47662	down	Slc29a2	13340
1448267_at	1.19758	up	Stx5a	56389
1448301_s_at	1.36665	up	Serpinb1a	66222
1448388_a_at	1.15934	up	1110002B05Rik	104725
1448504_a_at	1.1286	up	Cbx3 /// LOC633016	12417 /// 633016
1448544_at	1.5366	down	Crat	12908
1448660_at	1.31152	up	Arhgdig	14570
1448662_at	1.15983	up	Fzd6	14368
1448674_at	1.12772	down	Rnf25	57751
1448730_at	1.35374	up	Cpa3	12873
1448747_at	1.41345	up	Fbxo32	67731
1448782_at	1.14748	down	Txndc11	106200
1448842_at	1.6635	up	Cdo1	12583
1448874_a_at	1.25014	down	Sh2b1	20399
1448963_at	1.14364	down	Nfyc	18046
1448999_at	1.1401	down	Trappc5	66682
1449047_at	1.11689	up	Hacl1	56794
1449048_s_at	1.12696	down	Rab4a	19341
1449135_at	1.30953	down	Sox18	20672
1449144_at	1.18163	down	Gna11	14672
1449180_at	1.19968	down	Kcmf1	74287
1449204_at	1.36815	up	Gjb5	14622
1449307_at	1.44066	up	Dbndd1	72185
1449334_at	1.3656	up	Timp3	21859
1449385_at	1.24127	up	Hsd17b6	27400
1449456_a_at	1.23932	up	Cma1	17228
1449500_at	1.44692	up	Serpinb7	116872
1449555_a_at	1.17988	up	Fetub	59083
1449661_at	1.61628	up	Suz12	52615
1449681_at	1.29456	up	Hdgf	15191
1449741_at	1.33344	up	Dsg2	13511
1449770_x_at	1.34305	down	Tmem191c	224019
1449788_at	1.37041	up
1449793_at	1.24602	up
1449834_at	1.19362	down	Magix	54634
1449876_at	1.21221	down	Prkg1	19091
1449888_at	1.23724	down	Epas1 /// LOC100048537	100048537 /// 13819
1449914_at	1.12899	up	Ribc1	66611
1449950_at	1.13532	up	5830415L20Rik	68152
1449955_at	1.23855	down	Cacna1f	54652
1449965_at	1.14398	down	Mcpt8	17231
1450014_at	1.15737	down	Cldn1	12737
1450020_at	1.92141	down	Cx3cr1	13051
1450063_at	1.43436	up	Fmn2 /// LOC100044570	100044570 /// 54418
1450083_at	1.19335	down	Cnot4	53621
1450121_at	1.13041	up	Scn1a	20265
1450151_at	1.19566	down	Zfp316	54201
1450303_at	1.39288	down	Vax2	24113
1450328_at	1.1383	up	LOC100043315	100043315
1450343_at	1.12851	up	V1rd1	81017
1450377_at	1.56542	up	LOC640441 /// Thbs1	21825 /// 640441
1450474_at	1.46981	down	Serpinb9c	20707
1450516_a_at	1.24749	up	Rab17	19329
1450524_at	1.26139	up	Cldn9	56863
1450543_at	1.43376	up	Myo1h	231646
1450562_at	1.47191	up	Ly6f	17071
1450575_at	1.26017	up	Chrm4	12672
1450580_at	1.19005	down	Gpr45	93690
1450651_at	1.24176	down	Myo10	17909
1450661_x_at	1.31558	down	Nfic	18029
1450716_at	1.18679	up	Adamts1	11504
1450720_at	1.12412	up	Acp1	11431
1450783_at	2.17566	up	Ifit1	15957
1450826_a_at	1.38212	up	Saa3	20210
1450830_a_at	1.43398	up	Pde6c	110855
1450888_at	1.28892	down	Napb	17957
1450899_at	1.23129	up	Nedd1	17997
1450921_at	1.1556	down	Aptx	66408
1450963_at	1.19859	up	Hnrnpf	98758
1450971_at	1.37669	down	Gadd45b	17873
1451045_at	1.176	up	Syt13	80976
1451072_a_at	1.13137	up	Rnf4	19822
1451078_at	1.11866	down	2510039O18Rik	77034
1451108_at	1.17272	down	Rnf185	193670
1451132_at	1.18579	down	LOC100046056 /// Pbxip1	100046056 /// 229534
1451186_at	1.13702	down	Aen	68048
1451258_at	1.20627	down	Psca	72373
1451293_at	1.16007	up	Rrp9	27966
1451295_a_at	1.16658	down	Chd4	107932
1451369_at	1.21283	down	Commd5	66398
1451426_at	1.27869	up	Dhx58	80861
1451465_at	1.20792	down	Ubl7	69459
1451467_s_at	1.18015	down	Gtpbp5	52856
1451500_at	1.54367	down	Ushbp1	234395
1451554_a_at	1.20085	down	Aph1a	226548
1451559_a_at	1.39332	down	Dhrs4	28200
1451577_at	1.34222	down	Zbtb20	56490
1451621_at	1.23193	down	Pppde1	78825
1451629_at	1.69257	down	Lbh	77889
1451637_a_at	1.11884	down	Prol1	17830
1451661_at	1.11537	up	Akap4	11643
1451663_a_at	1.16062	down	Trim3	55992
1451727_at	1.21681	up	Slu7	193116
1451752_at	1.30194	up	Foxk1	17425
1451777_at	1.22417	up	Ddx60	234311
1451778_at	1.24588	down	Crtc3 /// LOC100047733	100047733 /// 70461
1451815_at	1.15036	up	B3gnt4	231727
1451903_at	1.19042	down	Kynu	70789
1451964_at	1.28023	down	Mia2	338320
1452027_a_at	1.37505	up	Trp63	22061
1452096_s_at	1.16494	up	D230025D16Rik	234678
1452097_a_at	1.37201	down	Dusp7	235584
1452137_at	1.21604	down	Acbd3	170760
1452162_at	1.16124	up	Wdr48	67561
1452188_at	1.19069	down	Maml1	103806
1452211_at	1.16549	down	Psme4	103554
1452219_at	1.26619	down	LOC100047592 /// Tmem63b	100047592 /// 224807
1452331_s_at	1.33761	down	Qser1	99003
1452369_at	1.27233	down	Magi1	14924
1452413_at	1.20497	down	C230081A13Rik	244895
1452414_s_at	1.23106	down	Ccdc86	108673
1452465_at	1.26305	down	Myh1	17879
1452483_a_at	1.5057	up	Cd44	12505
1452521_a_at	1.22165	up	Plaur	18793
1452544_x_at	1.65873	up	H2-D1	14964
1452569_at	1.11235	up	Slco1b2	28253
1452604_at	1.14914	up	Stard13	243362
1452613_at	1.19982	down	Uqcrq	22272
1452631_at	1.17041	down	Rufy2	70432
1452648_at	1.13905	up	Tbrg1	21376
1452653_at	1.1648	down	Slc25a22	68267
1452667_at	1.1674	down	Rab2b	76338
1452959_a_at	1.19973	up	Capn10	23830
1453090_x_at	1.27185	up	LOC666466 /// Obox1 /// Obox2	246792 /// 666466 /// 71468
1453307_a_at	1.22031	up	Anapc5	59008
1453473_a_at	1.25731	up	Dynlt1 /// Dynlt1d /// ENSMUSG00000056252	100040603 /// 100043890 /// 21648
1453589_a_at	1.22493	down	6820431F20Rik	381598
1453678_at	1.29687	up	Mbd1	17190
1453816_at	1.13278	down	5730427N09Rik	59050
1453853_a_at	1.23877	down	Arhgef12	69632
1454369_a_at	1.18055	down	Nfatc4	73181
1454373_x_at	2.24403	up	Ubc	22190
1454628_at	1.24877	down	Iffo1	320678
1454690_at	1.16199	down	Ikbkg	16151
1454875_a_at	1.28966	up	Rbbp4	19646
1455026_at	1.15521	down	Sbno1	243272
1455073_at	1.13034	down	Cdadc1	71891
1455175_at	1.14589	down	Phf13	230936
1455384_x_at	1.12154	up	D030056L22Rik	225995
1455474_at	1.26137	up	D6Wsu116e	28006
1455653_at	1.17722	down	Ccnj	240665
1455683_a_at	1.15339	up	Tbc1d8	54610
1455890_x_at	1.19335	down	EG545062 /// Snrpn	20646 /// 545062
1455940_x_at	1.2134	up	Wdr6	83669
1455957_x_at	1.12178	down	Ceacam11	66996
1456094_at	1.14791	down	Usp36	72344
1456106_x_at	1.15741	down	Sdccag3	68112
1456174_x_at	1.47053	up	Ndrg1	17988
1456206_at	1.17981	up	Alkbh3	69113
1456212_x_at	1.57719	up	Socs3	12702
1456218_at	1.21213	up	Snx22	382083
1456266_at	1.15659	up
1456342_at	1.40647	up	Pax6	18508
1456496_at	1.26311	down	Dapk3	13144
1456541_x_at	1.24282	down	Atad3a	108888
1456605_at	1.75397	up	Cebpd	12609
1456612_at	1.24282	down	Il17d	239114
1456651_a_at	1.1703	up	Tpr	108989
1456743_x_at	1.17491	up	EG433261 /// LOC674828 /// Morf4l2	433261 /// 56397 /// 674828
1457860_at	1.19006	up
1458854_at	1.1642	up	C78891	97714
1459410_at	1.22926	down
1459908_at	1.20092	up
1459935_at	1.33382	up	AA517562	57880
1460196_at	1.12969	down	Cbr1	12408
1460226_at	1.17285	down	Trap1a	22037
1460246_at	1.11618	down	Mecp2	17257
1460255_at	1.31007	down	Tnfsf13b	24099
1460263_at	1.26819	up	Pdcd6ip	18571
1460304_a_at	1.14848	down	Ubtf	21429
1460365_a_at	1.15612	down	Dnm1	13429
1460367_at	1.11643	up	Hbp1	73389
1460397_at	1.21319	down	Armc6	76813
1460403_at	1.31226	up	Psip1	101739
1460490_at	1.1238	up	Mrpl15	27395
1460590_s_at	1.12904	up	100039786 /// OTTMUSG00000014597 /// Ywhaq	100039786 /// 22630 /// 664895
1460594_a_at	1.12831	down	Gmppa	69080
1460683_at	1.12665	up	Tead4	21679
1460724_at	1.13791	down	Ap2a1	11771
