# Supplementary material for: Hypoxic Regulation of Hand1 Controls the Fetal-Neonatal Switch in Cardiac Metabolism
Source: PLoS Biol. 2013 Sep 24;11(9):e1001666. doi: 10.1371/journal.pbio.1001666 (PMC3782421; doi:10.1371/journal.pbio.1001666)
Supplement: Table S3 — Acylcarnitine expression changes in XMLC-Hand1 neonatal hearts. Acylcarnitine species in 6 Hand1 up-regulating neonatal (p0.5) and six control hearts. (XLSX) [file pbio.1001666.s007.xlsx]

## Sheet: Sheet1
	Sample
Acyl carnitine		Free carnitine/nM	C2/nM	C3/nM	C4/nM	C5:1/nM	C5/nM	C6/nM	C5-OH/nM	C8:1/nM	C8/nM	C8-OH/nM	C10/nM	C5-DC/nM	C4-DC/nM	C12/nM	C12:1/nM	C14-OH/nM	C14:2/nM	C14:1/nM	C14/nM	C16:1-OH/nM	C16-OH/nM	C16:2/nM	C16:1/nM	C16/nM	C18:2-OH/nM	C18:1-OH/nM	C18-OH/nM	C18:2/nM	C18:1/nM	C18/nM	C20:2/nM	C20:1/nM	C20/nM	C10:1/nM
	Hand1_1	61134.9	26802.9	519.75	1499.08	11.1568	143.91	304.008	68.7793	17.911	179.202	17.4615	211.298	10.1079	179.481	289.689	72.2116	12.8048	121.362	482.594	1117.3	5.63505	21.659	403.149	1328.98	2052.99	20.3708	29.3269	35.9171	1575.61	2005.87	1200.5	139.047	139.811	47.8306	21.2992
	Hand1_2	25380.6	22136.2	646.94	1429.73	9.40641	160.946	346.357	44.4592	18.8737	238.324	9.27287	283.488	20.3392	90.7294	451.048	120.045	19.1574	171.961	626.782	2098.84	12.9575	47.7172	455.863	2805.04	5928.25	37.1494	48.2165	32.9956	5008.1	4388.4	1944.59	227.937	288.726	73.21	38.1884
	Hand1_3	39107.9	24641.4	745.849	1156.03	11.7559	164.385	349.538	42.2509	17.8795	199.384	10.7114	256.15	15.9273	90.0354	354.4	80.2718	16.3204	178.124	561.286	1628.13	13.6371	46.8033	477.066	1782.88	3182.54	43.6801	57.7373	52.7267	2577.52	2632.72	1584.52	191.901	181.594	70.526	22.5053
	Hand1_4	34026.9	37733.1	470.114	1854.13	10.7368	230.53	303.155	69.4885	12.6953	154.805	13.9565	197.715	13.5973	103.006	266.095	68.8746	12.095	140.633	379.717	1376.34	19.0159	62.696	611.35	2816.53	4251.1	51.5628	80.8951	62.7234	4094.02	3648.74	2010.36	359.961	315.323	92.0097	25.2359
	Hand1_5	22868.9	27889	546.12	1403.54	11.3533	156.788	312.322	50.3577	15.2876	142.774	8.69189	183.955	15.9044	74.3056	268.464	73.7949	19.8326	144.902	462.134	1843.96	17.5647	59.8729	440.277	2631.83	5097.61	44.8833	63.9528	47.3197	4627.33	3663.3	1957.78	246.483	248.939	62.3197	21.5496
	Hand1_6	1014.48	489.019	5.82873	18.0781	0.117112	3.17034	2.20038	1.17832	0.18865	1.60801	0.318689	1.70771	0.105534	2.20147	3.27406	0.846154	0.161352	2.05115	5.13529	15.3771	0.095806	0.325206	4.19282	14.0322	47.1749	0.375464	0.504543	0.262346	47.0379	42.6863	25.1636	3.33886	3.53799	1.01446	0.300451
	Hand1_7	43637.5	29476	475.199	1184.09	12.1917	135.246	295.011	54.1802	14.5464	152.845	16.3753	196.474	13.7142	114.842	245.464	41.2634	15.5129	107.565	337.877	1032.34	10.8229	41.7309	282.123	992.92	2082.29	28.537	42.5497	31.5292	1804.72	1807.59	1156.8	121.7	119.198	42.3411	24.6868
	Hand1_8	56687.4	32247.7	1101.99	1428.96	18.3705	220.636	372.667	71.7236	18.7903	202.128	19.4063	203.774	24.8091	144.186	301.904	75.484	17.1027	134.016	450.745	1380.67	19.5177	54.2551	414.969	1569.74	2849.54	38.5455	60.586	48.3786	2830.78	2212.51	1593.1	167.992	177.481	71.4052	35.1554
	C1	35776.1	27243	432.243	1144.53	12.3939	191.816	309.269	49.2186	16.2369	157.356	16.547	209.058	15.4635	115.845	268.143	73.4173	16.4972	164.661	454.279	1445.07	16.6606	51.1643	610.915	2589.94	6180.81	42.7431	66.0953	41.3199	6993.85	4973.61	2165.49	343.546	312.988	69.0363	24.0444
	C2	39368.7	36154.3	522.465	1757.35	12.2318	207.101	460.312	53.897	19.5122	283.743	20.7709	377.853	31.2506	198.876	509.429	114.184	33.7015	200.999	760.566	1934.7	22.4047	62.9111	540.287	1995.83	4954.14	50.8206	71.7312	51.5931	5020.99	4385.89	2437.8	410.957	337.483	89.6239	25.9062
	C3	36448.4	31290.6	670.016	1498.65	12.6985	201.381	423.935	65.5941	16.468	266.084	16.3479	310.542	28.8556	130.385	515.575	127.1	34.6769	223.179	731.348	2281.37	29.6373	97.8698	704.233	2588.25	5623.71	70.5802	115.2	75.2288	6700.59	4314.12	2172.76	340.4	335.591	75.5164	30.9011
	C4	48148.4	21045.9	596.68	1298.91	12.366	174.397	395.896	54.998	15.6311	229.621	16.5808	249.186	13.992	145.67	327.989	69.6586	20.9199	197.492	741.506	1696.67	18.4607	55.7303	490.859	1739.34	3927.15	43.3505	63.494	36.3197	5100.93	3183.76	1330.31	175.064	173.64	48.6903	22.3724
	C5	34036.2	24628.3	591.052	1194.15	11.997	128.75	382.119	46.8051	15.6622	229.735	9.88633	259.865	21.8868	99.8714	405.386	87.8846	29.6576	155.293	627.469	1780.76	22.5428	79.4644	509.674	1730	3987.36	56.2815	99.5499	57.1023	4199.14	3142.89	1799.95	291.897	310.27	75.464	25.2128
	C6	40378	23745.6	691.948	1193.68	10.7495	153.244	339.169	59.0825	15.3057	202.581	15.3906	264.258	19.7047	167.688	329.954	106.259	23.1685	197.91	653.632	1987.45	9.63528	40.4408	435.35	1485.18	6129.69	43.7144	60.9585	33.758	7149.87	4902.54	2145.05	303.413	350.563	77.3878	27.0497
