# Supplementary material for: Hypoxic Regulation of Hand1 Controls the Fetal-Neonatal Switch in Cardiac Metabolism
Source: PLoS Biol. 2013 Sep 24;11(9):e1001666. doi: 10.1371/journal.pbio.1001666 (PMC3782421; doi:10.1371/journal.pbio.1001666)
Supplement: Table S4 — XMLC-Hand1 neonatal hearts display a decrease in high energy phosphate content. High energy phosphate metabolites in adult XMLCrTTA::tetHand1 up-regulating hearts and controls, showing reduced phosphocreatine/creatine and Phosphocreatine/ATP ratios. Animals were 8 wk old and had been induced with doxycycline for 4 wk. (XLS) [file pbio.1001666.s008.xls]

## Sheet: Summary
																			Fact
		ATP	ADP	AMP	Phosphocrea	Creatine	GTP	GDP	NAD	ADPR	NADP		Tot AN	Tot CR	Tot NAD	Tot GN				MalCoA			ADP
++	1	8.725	1.71689	0.182755	9.93809	14.6007	0.435267	0.0733136	1.82296	0.151856	0.0904386		10.6246	24.5388	1.97482	0.508581	12.0045		1.87651	0.375303			1.71689
--	2	8.08686	1.48846	0.191774	15.2385	11.1825	0.468723	0.0863061	1.71876	0.145986	0.091911		9.76709	26.421	1.86475	0.555029	11.7735		1.06452	0.212903			1.48846
++	3	9.57356	1.81089	0.201577	9.904	16.8661	0.52365	0.0985678	1.88261	0.213096	0.0858222		11.586	26.7701	2.09571	0.622218	8.83456		1.38518	0.277036			1.81089
++	4	8.66652	1.73227	0.181841	9.67189	15.0443	0.484195	0.0833906	1.77824	0.120633	0.0848496		10.5806	24.7162	1.89887	0.567586	14.7409		1.10811	0.221622			1.73227
++	5	8.71284	1.57397	0.210531	15.226	12.2879	0.433727	0.0917538	1.93557	0.140218	0.0856342		10.4973	27.5139	2.07579	0.525481	13.804		1.60934	0.321867			1.57397
--	6	8.66954	2.08929	0.292953	12.8366	14.97	0.520062	0.0773331	1.79959	0.150251	0.098589		11.0518	27.8066	1.94984	0.597395	11.9772		1.30584	0.261168			2.08929
++	7	9.26778	1.5371	0.185247	14.4185	13.7883	0.520954	0.0781768	1.91657	0.0905793	0.0960706		10.9901	28.2068	2.00715	0.599131	21.159		0.750328	0.150066			1.5371
--	8	10.2572	1.53665	0.159407	17.8473	12.6273	0.55956	0.0748728	2.09589	0.0823314	0.120109		11.9532	30.4747	2.17822	0.634433	25.4568		0.940883	0.188177			1.53665
-+	9	9.71666	1.38043	0.132085	17.9595	12.003	0.506237	0.078463	2.01632	0.0726196	0.127166		11.2292	29.9625	2.08894	0.5847	27.7655		0.591772	0.118354			1.38043
-+ no vent	10	6.58956	3.31703	0.788083	2.85112	20.0113	0.49127	0.134594	1.41824	0.424003	0.0788463		10.6947	22.8624	1.84224	0.625864	3.34488		0.951311	0.190262			3.31703
-+	11	7.67619	1.5174	0.20845	12.0951	11.8329	0.568228	0.0661751	1.70789	0.0692984	0.11006		9.40204	23.928	1.77719	0.634403	24.6454		0.503012	0.100602			1.5174
++	12	8.94496	1.69004	0.17496	14.6847	13.4647	0.526167	0.043903	1.86426	0.0928838	0.0805407		10.81	28.1493	1.95714	0.57007	20.0709		0.735747	0.147149			1.69004
-+	13	9.79325	1.71467	0.162923	16.4822	12.4545	0.58883	0.0572344	1.91448	0.0616724	0.10842		11.6708	28.9368	1.97615	0.646064	31.0427		0.557769	0.111554			1.71467
Extraction factor
	2.5
		ATP	ADP	AMP	Phosphocrea	Creatine	GTP	GDP	NAD	ADPR	NADP		Tot AN	Tot CR	Tot NAD	Tot GN	NAD/H	Pcr/Cr	MalCoA		pcr/atp
++		21.8125	4.29223	0.456888	24.8452	36.5017	1.08817	0.183284	4.5574	0.37964	0.226096		26.5616	61.347	4.93704	1.27145	30.0113	0.680659			1.13904
++		23.9339	4.52723	0.503942	24.76	42.1653	1.30912	0.246419	4.70653	0.53274	0.214556		28.9651	66.9253	5.23926	1.55554	22.0864	0.587213	3.46295		1.03452
++		21.6663	4.33068	0.454603	24.1797	37.6109	1.21049	0.208476	4.4456	0.301583	0.212124		26.4516	61.7906	4.74718	1.41896	36.8523	0.642892	2.77027		1.11601		1.702 ± 0.06350 N=6			control
++		21.7821	3.93493	0.526327	38.065	30.7197	1.08432	0.229384	4.83892	0.350545	0.214085		26.2434	68.7847	5.18947	1.3137	34.51	1.23911	4.02334		1.74754
++		23.1695	3.84275	0.463117	36.0464	34.4707	1.30239	0.195442	4.79143	0.226448	0.240177		27.4753	70.5171	5.01787	1.49783	52.8976	1.04571	1.87582		1.55577		1.373 ± 0.1267 N=6			hand1
++		22.3624	4.2251	0.4374	36.7117	33.6617	1.31542	0.109757	4.66065	0.23221	0.201352		27.0249	70.3734	4.89286	1.42518	50.1772	1.09061	3.3		1.64167
	AVG	22.4544	4.19215	0.473713	30.768	35.855	1.21832	0.195461	4.66675	0.337194	0.218065		27.1203	66.623	5.00395	1.41378	37.7558	0.881031	3.08648		1.37024					p=0.0425 2 tailed t test
	STD	0.915839	0.25722	0.033945	6.79729	3.90944	0.109269	0.047771	0.146746	0.113818	0.0133881		1.00664	4.12753	0.185867	0.107323	11.8357	0.276567	0.810975		7.42192
--		20.2172	3.72115	0.479435	38.0962	27.9563	1.17181	0.215765	4.2969	0.364965	0.229778		24.4177	66.0525	4.66186	1.38757	29.4336	1.3627	2.66129		1.88435
--		21.6738	5.22323	0.732383	32.0916	37.4249	1.30016	0.193333	4.49897	0.375628	0.246472		27.6295	69.5165	4.8746	1.49349	29.9431	0.857493			1.48066
--		25.6429	3.84163	0.398517	44.6183	31.5684	1.3989	0.187182	5.23972	0.205828	0.300272		29.8831	76.1867	5.44555	1.58608	63.6419	1.41339	2.35221		1.73999
-+		24.2916	3.45108	0.330213	44.8987	30.0075	1.26559	0.196158	5.0408	0.181549	0.317915		28.0729	74.9062	5.22235	1.46175	69.4138	1.49625	1.47943		1.84832
-+		19.1905	3.7935	0.521125	30.2377	29.5823	1.42057	0.165438	4.26972	0.173246	0.27515		23.5051	59.82	4.44297	1.58601	61.6136	1.02216	2.2		1.57566
-+		24.4831	4.28667	0.407308	41.2056	31.1363	1.47207	0.143086	4.7862	0.154181	0.27105		29.1771	72.3419	4.94038	1.61516	77.6068	1.32339	1.39442		1.68302
	AVG --	22.5113	4.262	0.536778	38.2687	32.3165	1.29029	0.19876	4.67853	0.315474	0.258841		27.3101	70.5852	4.99401	1.48905	41.0062	1.2112	2.50675
	STD	2.80817	0.834622	0.174163	6.26517	4.77842	0.113867	0.0150447	0.496398	0.095105	0.0368391		2.74664	5.15097	0.405259	0.0993291	19.6047	0.307361	0.218555
	AVG -+	22.6551	3.84375	0.419548	38.7807	30.242	1.38608	0.168227	4.69891	0.169659	0.288038		26.9184	69.0227	4.86857	1.55431	69.5447	1.2806	1.69128
	STD	3.00197	0.42006	0.0960431	7.62537	0.803109	0.107475	0.0266455	0.392879	0.0140322	0.025955		3.0071	8.07223	0.394621	0.0814707	7.99742	0.239926	0.442606
	AVG -+,--	22.5832	4.05288	0.478163	38.5247	31.2793	1.33818	0.183494	4.68872	0.242566	0.27344		27.1142	69.804	4.93129	1.52168	55.2755	1.2459	2.01747
	STD -+,--	2.60101	0.633796	0.141229	6.24805	3.26839	0.112069	0.0255775	0.400538	0.100376	0.0326812		2.58471	6.11635	0.364287	0.0887643	20.5829	0.249518	0.556225
		0.911205	0.628737	0.941654	0.0666196	0.0524819	0.0901365	0.600376	0.902123	0.157654	0.00326182		0.995831	0.315826	0.672656	0.0869532	0.100824	0.0373568	0.0411552
		ATP	ADP	AMP	Phosphocrea	Creatine	GTP	GDP	NAD	ADPR	NADP		Tot AN	Tot CR	Tot NAD	Tot GN	NAD/H	Pcr/Cr	MalCoA		184.608	134.727	1.37024
	HAND1 tg											HAND1 tg
	AVG	22.4544	4.19215	0.473713	30.768	35.855	1.21832	0.195461	4.66675	0.337194	0.218065	AVG	27.1203	66.623	5.00395	1.41378	37.7558	0.881031	3.08648
	STD	0.915839	0.25722	0.033945	6.79729	3.90944	0.109269	0.047771	0.146746	0.113818	0.0133881	STD	1.00664	4.12753	0.185867	0.107323	11.8357	0.276567	0.810975
	Control											Control
	AVG -+,--	22.5832	4.05288	0.478163	38.5247	31.2793	1.33818	0.183494	4.68872	0.242566	0.27344	AVG -+,--	27.1142	69.804	4.93129	1.52168	55.2755	1.2459	2.01747		231.148	135.499	1.7059
	STD -+,--	2.60101	0.633796	0.141229	6.24805	3.26839	0.112069	0.0255775	0.400538	0.100376	0.0326812	STD -+,--	2.58471	6.11635	0.364287	0.0887643	20.5829	0.249518	0.556225
	t-test p	0.911205	0.628737	0.941654	0.0666196	0.0524819	0.0901365	0.600376	0.902123	0.157654	0.00326182		0.995831	0.315826	0.672656	0.0869532	0.100824	0.0373568	0.0411552

## Sheet: 1
Data Fi	le	C:\0HPC	HEM\2007_TR	GMOUSE\R7A0	4SER.TOM\SI	G10	003.D
Instrum	ent	28	2007-01-01 08:03:00	1899-12-31 07:24:00
=======	===	=======	===========	===========	===========	===	============	====
Acq. Op	era	tor :	rts
Acq. In	str	ument :	Instrument	1		Loc	ation : Vial	1
Injecti	on	Date :	2007-10-04	1899-12-31 21:18:07	M
Acq. Me	tho	d :	D:\HPCHEM\	1\DATA\METR	P.M
Last ch	ang	ed :	2006-03-13	1899-12-31 23:51:25	M by rts
Analysi	s M	ethod :	C:\0HPCHEM	\2007_TRGMO	USE\R7A04SE	R.T	OM\METH5.M
Last ch	ang	ed :	2007-11-26	1899-12-31 14:51:44	M
			(modified	after loadi	ng)
=======	===	=======	===========	===========	===========	===	============	====
			Extern	al Standard	Report
=======	===	=======	===========	===========	===========	===	============	====
Sorted	By		:	Retention	Time
Calib.	Dat	a Modif	ied :	2007-11-26	1899-12-31 14:46:36	M
Multipl	ier		:	1
Dilutio	n		:	1
Use Mul	tip	lier &	Dilution Fa	ctor with I	STDs
Signal	1899-12-31 01:00:00	DAD1 A,	Sig=254,2	Ref=550,100
Signal	1899-12-31 02:00:00	DAD1 B,	Sig=280,2	Ref=550,100
Signal	1899-12-31 03:00:00	DAD1 C,	Sig=216,2	Ref=550,100
Signal	1899-12-31 04:00:00	DAD1 D,	Sig=254,8	Ref=550,100
Signal	1899-12-31 05:00:00	DAD1 E,	Sig=254,8	Ref=off
RetTime	Si	g Type	Area	Amt/Area	Amount	Gr	p Name
[min]			[mAU*s]		nmol/injec
-------	|--	|------	|----------	|----------	|----------	|--	|-----------	----
1.718	3	HH	1352.12	0.00735	9.93809		Phosphocrea	tine
2.078	3	HB	1010.43	0.01445	14.6007		Creatine
2.413	1	MF	182.448	0.0023857	0.435267		GTP
2.511	1	FM	39.0506	0.0018774	0.0733136		GDP
2.785	2	VV	12.3932	0.00339906	0.0421253		uric acid B
2.787	1	VV	34.678	0.00766266	0.265726		uric acid
3.133	3		-	-	-		creatinin
3.447	1	VV	32.5247	0.00258402	0.0840445		GMP
3.6	1		-	-	-		IMP
4.234	1	MM	3897.08	0.00223886	8.725		ATP
4.557	1	MM	800.472	0.00214485	1.71689		ADP
5.166	1		-	-	-		Hypoxanthin	e
5.501	1	BB	67.7928	0.00224	0.151856		ADPR
5.7	1		-	-	-		Xanthine
6.271	1	VB	82.1262	0.0022253	0.182755		AMP
6.653	1	BV	51.0366	0.00177203	0.0904386		NADP
7.084	1	BV	922.658	0.00197577	1.82296		NAD
7.181	1		-	-	-		Adenine
7.489	1		-	-	-		Inosine
7.579	1		-	-	-		Guanosine
8.05	1		-	-	-		Nicotinamid	e
8.737	1		-	-	-		Adenosine
10.378	1	BB	110.261	0.00244615	0.269716		cAMP
Totals	:				38.3989
2 Warni	ngs	or Err	ors :
Warning	:	Calibra	tion warnin	gs (see cal	ibration ta	ble	listing)
Warning	:	Calibra	ted compoun	d(s) not fo	und
=======	===	=======	===========	===========	===========	===	============	====
			**	* End of Re	port ***

## Sheet: 2
Data Fi	le	C:\0HPC	HEM\2007_TR	GMOUSE\R7A0	4SER.TOM\SI	G10	004.D
Instrum	ent	27	2007-01-01 11:02:00	1899-12-31 14:56:00
=======	===	=======	===========	===========	===========	===	============	====
Acq. Op	era	tor :	rts
Acq. In	str	ument :	Instrument	1		Loc	ation : Vial	1
Injecti	on	Date :	2007-10-04	1899-12-31 21:32:59	M
Acq. Me	tho	d :	D:\HPCHEM\	1\DATA\METR	P.M
Last ch	ang	ed :	2006-03-13	1899-12-31 23:51:25	M by rts
Analysi	s M	ethod :	C:\0HPCHEM	\2007_TRGMO	USE\R7A04SE	R.T	OM\METH5.M
Last ch	ang	ed :	2007-11-26	1899-12-31 14:51:44	M
			(modified	after loadi	ng)
=======	===	=======	===========	===========	===========	===	============	====
			Extern	al Standard	Report
=======	===	=======	===========	===========	===========	===	============	====
Sorted	By		:	Retention	Time
Calib.	Dat	a Modif	ied :	2007-11-26	1899-12-31 14:46:36	M
Multipl	ier		:	1
Dilutio	n		:	1
Use Mul	tip	lier &	Dilution Fa	ctor with I	STDs
Signal	1899-12-31 01:00:00	DAD1 A,	Sig=254,2	Ref=550,100
Signal	1899-12-31 02:00:00	DAD1 B,	Sig=280,2	Ref=550,100
Signal	1899-12-31 03:00:00	DAD1 C,	Sig=216,2	Ref=550,100
Signal	1899-12-31 04:00:00	DAD1 D,	Sig=254,8	Ref=550,100
Signal	1899-12-31 05:00:00	DAD1 E,	Sig=254,8	Ref=off
RetTime	Si	g Type	Area	Amt/Area	Amount	Gr	p Name
[min]			[mAU*s]		nmol/injec
-------	|--	|------	|----------	|----------	|----------	|--	|-----------	----
1.718	3	HH	2073.26	0.00735	15.2385		Phosphocrea	tine
2.076	3	HB	773.877	0.01445	11.1825		Creatine
2.408	1	MF	196.472	0.0023857	0.468723		GTP
2.511	1	FM	45.9711	0.0018774	0.0863061		GDP
2.781	1	VV	48.2378	0.00766266	0.36963		uric acid
2.782	2	VV	12.6975	0.00339906	0.0431596		uric acid B
3.126	3	HH	16.8853	0.012	0.202623		creatinin
3.444	1	VV	46.5906	0.00258402	0.120391		GMP
3.6	1		-	-	-		IMP
4.193	1	BV	3612.05	0.00223886	8.08686		ATP
4.517	1	VB	693.97	0.00214485	1.48846		ADP
5.166	1		-	-	-		Hypoxanthin	e
5.462	1	VB	65.1723	0.00224	0.145986		ADPR
5.7	1		-	-	-		Xanthine
6.236	1	VV	86.1791	0.0022253	0.191774		AMP
6.649	1	VV	51.8675	0.00177203	0.091911		NADP
7.097	1	VV	869.92	0.00197577	1.71876		NAD
7.181	1		-	-	-		Adenine
7.489	1		-	-	-		Inosine
7.579	1		-	-	-		Guanosine
8.05	1		-	-	-		Nicotinamid	e
8.737	1		-	-	-		Adenosine
10.394	1	BB	98.8154	0.00244615	0.241717		cAMP
Totals	:				39.6773
2 Warni	ngs	or Err	ors :
Warning	:	Calibra	tion warnin	gs (see cal	ibration ta	ble	listing)
Warning	:	Calibra	ted compoun	d(s) not fo	und
=======	===	=======	===========	===========	===========	===	============	====
			**	* End of Re	port ***

## Sheet: 3
Data Fi	le	C:\0HPC	HEM\2007_TR	GMOUSE\R7A0	4SER.TOM\SI	G10	005.D
Instrum	ent	27	2007-01-01 11:02:00	1899-12-31 14:10:00
=======	===	=======	===========	===========	===========	===	============	====
Acq. Op	era	tor :	rts
Acq. In	str	ument :	Instrument	1		Loc	ation : Vial	1
Injecti	on	Date :	2007-10-04	1899-12-31 21:47:51	M
Acq. Me	tho	d :	D:\HPCHEM\	1\DATA\METR	P.M
Last ch	ang	ed :	2006-03-13	1899-12-31 23:51:25	M by rts
Analysi	s M	ethod :	C:\0HPCHEM	\2007_TRGMO	USE\R7A04SE	R.T	OM\METH5.M
Last ch	ang	ed :	2007-11-26	1899-12-31 14:51:44	M
			(modified	after loadi	ng)
=======	===	=======	===========	===========	===========	===	============	====
			Extern	al Standard	Report
=======	===	=======	===========	===========	===========	===	============	====
Sorted	By		:	Retention	Time
Calib.	Dat	a Modif	ied :	2007-11-26	1899-12-31 14:46:36	M
Multipl	ier		:	1
Dilutio	n		:	1
Use Mul	tip	lier &	Dilution Fa	ctor with I	STDs
Signal	1899-12-31 01:00:00	DAD1 A,	Sig=254,2	Ref=550,100
Signal	1899-12-31 02:00:00	DAD1 B,	Sig=280,2	Ref=550,100
Signal	1899-12-31 03:00:00	DAD1 C,	Sig=216,2	Ref=550,100
Signal	1899-12-31 04:00:00	DAD1 D,	Sig=254,8	Ref=550,100
Signal	1899-12-31 05:00:00	DAD1 E,	Sig=254,8	Ref=off
RetTime	Si	g Type	Area	Amt/Area	Amount	Gr	p Name
[min]			[mAU*s]		nmol/injec
-------	|--	|------	|----------	|----------	|----------	|--	|-----------	----
1.714	3	HH	1347.48	0.00735	9.904		Phosphocrea	tine
2.076	3	HB	1167.2	0.01445	16.8661		Creatine
2.414	1	MF	219.495	0.0023857	0.52365		GTP
2.511	1	FM	52.5023	0.0018774	0.0985678		GDP
2.785	2	VV	14.6613	0.00339906	0.0498345		uric acid B
2.79	1	VV	54.1995	0.00766266	0.415312		uric acid
3.133	3		-	-	-		creatinin
3.446	1	VV	48.2504	0.00258402	0.12468		GMP
3.6	1		-	-	-		IMP
4.247	1	VV	4276.09	0.00223886	9.57356		ATP
4.57	1	VB	844.298	0.00214485	1.81089		ADP
5.166	1		-	-	-		Hypoxanthin	e
5.515	1	VB	95.1321	0.00224	0.213096		ADPR
5.7	1		-	-	-		Xanthine
6.285	1	VV	90.5843	0.0022253	0.201577		AMP
6.666	1	VV	48.4314	0.00177203	0.0858222		NADP
7.088	1	VB	952.849	0.00197577	1.88261		NAD
7.181	1		-	-	-		Adenine
7.489	1		-	-	-		Inosine
7.579	1		-	-	-		Guanosine
8.05	1		-	-	-		Nicotinamid	e
8.737	1		-	-	-		Adenosine
10.375	1	BB	107.688	0.00244615	0.263422		cAMP
Totals	:				42.0131
2 Warni	ngs	or Err	ors :
Warning	:	Calibra	tion warnin	gs (see cal	ibration ta	ble	listing)
Warning	:	Calibra	ted compoun	d(s) not fo	und
=======	===	=======	===========	===========	===========	===	============	====
			**	* End of Re	port ***

## Sheet: 4
Data Fi	le	C:\0HPC	HEM\2007_TR	GMOUSE\R7A0	4SER.TOM\SI	G10	006.D
Instrum	ent	27	2007-01-01 07:05:00	1899-12-31 19:03:00
=======	===	=======	===========	===========	===========	===	============	====
Acq. Op	era	tor :	rts
Acq. In	str	ument :	Instrument	1		Loc	ation : Vial	1
Injecti	on	Date :	2007-10-04	1899-12-31 22:02:44	M
Acq. Me	tho	d :	D:\HPCHEM\	1\DATA\METR	P.M
Last ch	ang	ed :	2006-03-13	1899-12-31 23:51:25	M by rts
Analysi	s M	ethod :	C:\0HPCHEM	\2007_TRGMO	USE\R7A04SE	R.T	OM\METH5.M
Last ch	ang	ed :	2007-11-26	1899-12-31 14:51:44	M
			(modified	after loadi	ng)
=======	===	=======	===========	===========	===========	===	============	====
			Extern	al Standard	Report
=======	===	=======	===========	===========	===========	===	============	====
Sorted	By		:	Retention	Time
Calib.	Dat	a Modif	ied :	2007-11-26	1899-12-31 14:46:36	M
Multipl	ier		:	1
Dilutio	n		:	1
Use Mul	tip	lier &	Dilution Fa	ctor with I	STDs
Signal	1899-12-31 01:00:00	DAD1 A,	Sig=254,2	Ref=550,100
Signal	1899-12-31 02:00:00	DAD1 B,	Sig=280,2	Ref=550,100
Signal	1899-12-31 03:00:00	DAD1 C,	Sig=216,2	Ref=550,100
Signal	1899-12-31 04:00:00	DAD1 D,	Sig=254,8	Ref=550,100
Signal	1899-12-31 05:00:00	DAD1 E,	Sig=254,8	Ref=off
RetTime	Si	g Type	Area	Amt/Area	Amount	Gr	p Name
[min]			[mAU*s]		nmol/injec
-------	|--	|------	|----------	|----------	|----------	|--	|-----------	----
1.713	3	HH	1315.9	0.00735	9.67189		Phosphocrea	tine
2.074	3	HB	1041.13	0.01445	15.0443		Creatine
2.411	1	MF	202.957	0.0023857	0.484195		GTP
2.511	1	FM	44.4182	0.0018774	0.0833906		GDP
2.904	1		-	-	-		uric acid
2.904	2		-	-	-		uric acid B
3.133	3		-	-	-		creatinin
3.442	1	VV	35.3925	0.00258402	0.091455		GMP
3.6	1		-	-	-		IMP
4.212	1	MM	3870.95	0.00223886	8.66652		ATP
4.537	1	MM	807.642	0.00214485	1.73227		ADP
5.166	1		-	-	-		Hypoxanthin	e
5.489	1	BB	53.8541	0.00224	0.120633		ADPR
5.7	1		-	-	-		Xanthine
6.269	1	VV	81.7152	0.0022253	0.181841		AMP
6.674	1	VV	47.8826	0.00177203	0.0848496		NADP
7.088	1	BB	900.023	0.00197577	1.77824		NAD
7.181	1		-	-	-		Adenine
7.489	1		-	-	-		Inosine
7.579	1		-	-	-		Guanosine
8.05	1		-	-	-		Nicotinamid	e
8.737	1		-	-	-		Adenosine
10.379	1	BB	98.7915	0.00244615	0.241659		cAMP
Totals	:				38.1813
2 Warni	ngs	or Err	ors :
Warning	:	Calibra	tion warnin	gs (see cal	ibration ta	ble	listing)
Warning	:	Calibra	ted compoun	d(s) not fo	und
=======	===	=======	===========	===========	===========	===	============	====
			**	* End of Re	port ***

## Sheet: 5
Data Fi	le	C:\0HPC	HEM\2007_TR	GMOUSE\R7A0	4SER.TOM\SI	G10	007.D
Instrum	ent	27	2007-01-01 07:05:00	1899-12-31 18:25:00
=======	===	=======	===========	===========	===========	===	============	====
Acq. Op	era	tor :	rts
Acq. In	str	ument :	Instrument	1		Loc	ation : Vial	1
Injecti	on	Date :	2007-10-04	1899-12-31 22:17:35	M
Acq. Me	tho	d :	D:\HPCHEM\	1\DATA\METR	P.M
Last ch	ang	ed :	2006-03-13	1899-12-31 23:51:25	M by rts
Analysi	s M	ethod :	C:\0HPCHEM	\2007_TRGMO	USE\R7A04SE	R.T	OM\METH5.M
Last ch	ang	ed :	2007-11-26	1899-12-31 14:51:44	M
			(modified	after loadi	ng)
=======	===	=======	===========	===========	===========	===	============	====
			Extern	al Standard	Report
=======	===	=======	===========	===========	===========	===	============	====
Sorted	By		:	Retention	Time
Calib.	Dat	a Modif	ied :	2007-11-26	1899-12-31 14:46:36	M
Multipl	ier		:	1
Dilutio	n		:	1
Use Mul	tip	lier &	Dilution Fa	ctor with I	STDs
Signal	1899-12-31 01:00:00	DAD1 A,	Sig=254,2	Ref=550,100
Signal	1899-12-31 02:00:00	DAD1 B,	Sig=280,2	Ref=550,100
Signal	1899-12-31 03:00:00	DAD1 C,	Sig=216,2	Ref=550,100
Signal	1899-12-31 04:00:00	DAD1 D,	Sig=254,8	Ref=550,100
Signal	1899-12-31 05:00:00	DAD1 E,	Sig=254,8	Ref=off
RetTime	Si	g Type	Area	Amt/Area	Amount	Gr	p Name
[min]			[mAU*s]		nmol/injec
-------	|--	|------	|----------	|----------	|----------	|--	|-----------	----
1.717	3	HH	2071.57	0.00735	15.226		Phosphocrea	tine
2.076	3	HB	850.372	0.01445	12.2879		Creatine
2.414	1	MF	181.803	0.0023857	0.433727		GTP
2.5	1	FM	48.8728	0.0018774	0.0917538		GDP
2.792	1	VV	33.4033	0.00766266	0.255958		uric acid
2.904	2		-	-	-		uric acid B
3.133	3		-	-	-		creatinin
3.444	1	VV	34.1539	0.00258402	0.0882544		GMP
3.6	1		-	-	-		IMP
4.265	1	MM	3891.65	0.00223886	8.71284		ATP
4.582	1	MM	733.837	0.00214485	1.57397		ADP
5.166	1		-	-	-		Hypoxanthin	e
5.527	1	BB	62.5974	0.00224	0.140218		ADPR
5.7	1		-	-	-		Xanthine
6.293	1	VV	94.6081	0.0022253	0.210531		AMP
6.692	1	VV	48.3254	0.00177203	0.0856342		NADP
7.079	1	VB	979.654	0.00197577	1.93557		NAD
7.181	1		-	-	-		Adenine
7.489	1		-	-	-		Inosine
7.579	1		-	-	-		Guanosine
8.016	1	MM	3.63585	0.0099453	0.0361596		Nicotinamid	e
8.7	1	MM	3.43983	0.0023733	0.00816375		Adenosine
10.384	1	BB	107.887	0.00244615	0.263908		cAMP
Totals	:				41.3506
2 Warni	ngs	or Err	ors :
Warning	:	Calibra	tion warnin	gs (see cal	ibration ta	ble	listing)
Warning	:	Calibra	ted compoun	d(s) not fo	und
=======	===	=======	===========	===========	===========	===	============	====
			**	* End of Re	port ***

## Sheet: 6
Data Fi	le	C:\0HPCH	EM\2007_TR	GMOUSE\R7A0	4SER.TOM\SI	G10	008.D
Instrum	ent	3.36364	/2007 07:4	1899-12-31 21:35:00
=======	===	========	==========	===========	===========	===	============	====
Acq. Op	era	tor :	rts
Acq. In	str	ument :	Instrument	1		Loc	ation : Vial	1
Injecti	on	Date :	2007-10-04	1899-12-31 22:32:27	M
Acq. Me	tho	d :	D:\HPCHEM\	1\DATA\METR	P.M
Last ch	ang	ed :	2006-03-13	1899-12-31 23:51:25	M by rts
Analysi	s M	ethod :	C:\0HPCHEM	\2007_TRGMO	USE\R7A04SE	R.T	OM\METH5.M
Last ch	ang	ed :	2007-11-26	1899-12-31 14:51:44	M
			(modified	after loadi	ng)
=======	===	========	==========	===========	===========	===	============	====
			Extern	al Standard	Report
=======	===	========	==========	===========	===========	===	============	====
Sorted	By		:	Retention	Time
Calib.	Dat	a Modifi	ed :	2007-11-26	1899-12-31 14:46:36	M
Multipl	ier		:	1
Dilutio	n		:	1
Use Mul	tip	lier & D	ilution Fa	ctor with I	STDs
Signal	1899-12-31 01:00:00	DAD1 A,	Sig=254,2	Ref=550,100
Signal	1899-12-31 02:00:00	DAD1 B,	Sig=280,2	Ref=550,100
Signal	1899-12-31 03:00:00	DAD1 C,	Sig=216,2	Ref=550,100
Signal	1899-12-31 04:00:00	DAD1 D,	Sig=254,8	Ref=550,100
Signal	1899-12-31 05:00:00	DAD1 E,	Sig=254,8	Ref=off
RetTime	Si	g Type	Area	Amt/Area	Amount	Gr	p Name
[min]			[mAU*s]		nmol/injec
-------	|--	|------|	----------	|----------	|----------	|--	|-----------	----
1.714	3	HH	1746.48	0.00735	12.8366		Phosphocrea	tine
2.072	3	HB	1035.98	0.01445	14.97		Creatine
2.408	1	MM	217.991	0.0023857	0.520062		GTP
2.527	1	MM	41.1916	0.0018774	0.0773331		GDP
2.904	1		-	-	-		uric acid
2.904	2		-	-	-		uric acid B
3.133	3		-	-	-		creatinin
3.435	1	VV	32.2742	0.00258402	0.0833972		GMP
3.6	1		-	-	-		IMP
4.22	1	MM	3872.3	0.00223886	8.66954		ATP
4.539	1	MM	974.095	0.00214485	2.08929		ADP
5.166	1		-	-	-		Hypoxanthin	e
5.481	1	BB	67.0762	0.00224	0.150251		ADPR
5.7	1		-	-	-		Xanthine
6.25	1	VV	131.647	0.0022253	0.292953		AMP
6.682	1	VV	55.636	0.00177203	0.098589		NADP
7.077	1	BV	910.828	0.00197577	1.79959		NAD
7.181	1		-	-	-		Adenine
7.489	1		-	-	-		Inosine
7.579	1		-	-	-		Guanosine
8.05	1		-	-	-		Nicotinamid	e
8.711	1	MM	2.67191	0.0023733	0.00634125		Adenosine
10.385	1	BB	117.749	0.00244615	0.288031		cAMP
Totals	:				41.9051
2 Warni	ngs	or Erro	rs :
Warning	:	Calibrat	ion warnin	gs (see cal	ibration ta	ble	listing)
Warning	:	Calibrat	ed compoun	d(s) not fo	und
=======	===	========	==========	===========	===========	===	============	====
			**	* End of Re	port ***

## Sheet: 7
Data Fi	le	C:\0HPC	HEM\2007_TR	GMOUSE\R7A0	4SER.TOM\SI	G10	009.D
Instrum	ent	27	2007-01-01 07:04:00	1899-12-31 19:53:00
=======	===	=======	===========	===========	===========	===	============	====
Acq. Op	era	tor :	rts
Acq. In	str	ument :	Instrument	1		Loc	ation : Vial	1
Injecti	on	Date :	2007-10-04	1899-12-31 22:47:19	M
Acq. Me	tho	d :	D:\HPCHEM\	1\DATA\METR	P.M
Last ch	ang	ed :	2006-03-13	1899-12-31 23:51:25	M by rts
Analysi	s M	ethod :	C:\0HPCHEM	\2007_TRGMO	USE\R7A04SE	R.T	OM\METH5.M
Last ch	ang	ed :	2007-11-26	1899-12-31 14:51:44	M
			(modified	after loadi	ng)
=======	===	=======	===========	===========	===========	===	============	====
			Extern	al Standard	Report
=======	===	=======	===========	===========	===========	===	============	====
Sorted	By		:	Retention	Time
Calib.	Dat	a Modif	ied :	2007-11-26	1899-12-31 14:46:36	M
Multipl	ier		:	1
Dilutio	n		:	1
Use Mul	tip	lier &	Dilution Fa	ctor with I	STDs
Signal	1899-12-31 01:00:00	DAD1 A,	Sig=254,2	Ref=550,100
Signal	1899-12-31 02:00:00	DAD1 B,	Sig=280,2	Ref=550,100
Signal	1899-12-31 03:00:00	DAD1 C,	Sig=216,2	Ref=550,100
Signal	1899-12-31 04:00:00	DAD1 D,	Sig=254,8	Ref=550,100
Signal	1899-12-31 05:00:00	DAD1 E,	Sig=254,8	Ref=off
RetTime	Si	g Type	Area	Amt/Area	Amount	Gr	p Name
[min]			[mAU*s]		nmol/injec
-------	|--	|------	|----------	|----------	|----------	|--	|-----------	----
1.712	3	HH	1961.71	0.00735	14.4185		Phosphocrea	tine
2.071	3	HB	954.207	0.01445	13.7883		Creatine
2.409	1	MF	218.365	0.0023857	0.520954		GTP
2.511	1	FM	41.641	0.0018774	0.0781768		GDP
2.889	2	VV	29.928	0.00339906	0.101727		uric acid B
2.904	1		-	-	-		uric acid
3.12	3	HB	18.5115	0.012	0.222138		creatinin
3.439	1	VV	34.3841	0.00258402	0.0888493		GMP
3.6	1		-	-	-		IMP
4.184	1	MM	4139.51	0.00223886	9.26778		ATP
4.509	1	MM	716.646	0.00214485	1.5371		ADP
5.166	1		-	-	-		Hypoxanthin	e
5.461	1	BB	40.4372	0.00224	0.0905793		ADPR
5.7	1		-	-	-		Xanthine
6.237	1	VV	83.2458	0.0022253	0.185247		AMP
6.668	1	VV	54.2148	0.00177203	0.0960706		NADP
7.078	1	VB	970.035	0.00197577	1.91657		NAD
7.181	1		-	-	-		Adenine
7.489	1		-	-	-		Inosine
7.579	1		-	-	-		Guanosine
8.05	1		-	-	-		Nicotinamid	e
8.737	1		-	-	-		Adenosine
10.394	1	BB	112.622	0.00244615	0.27549		cAMP
Totals	:				42.5875
2 Warni	ngs	or Err	ors :
Warning	:	Calibra	tion warnin	gs (see cal	ibration ta	ble	listing)
Warning	:	Calibra	ted compoun	d(s) not fo	und
=======	===	=======	===========	===========	===========	===	============	====
			**	* End of Re	port ***

## Sheet: 8
Data Fi	le	C:\0HPC	HEM\2007_TR	GMOUSE\R7A0	4SER.TOM\SI	G10	010.D
Instrum	ent	27	2007-01-01 02:05:00	1899-12-31 20:00:00
=======	===	=======	===========	===========	===========	===	============	====
Acq. Op	era	tor :	rts
Acq. In	str	ument :	Instrument	1		Loc	ation : Vial	1
Injecti	on	Date :	2007-10-04	1899-12-31 23:02:11	M
Acq. Me	tho	d :	D:\HPCHEM\	1\DATA\METR	P.M
Last ch	ang	ed :	2006-03-13	1899-12-31 23:51:25	M by rts
Analysi	s M	ethod :	C:\0HPCHEM	\2007_TRGMO	USE\R7A04SE	R.T	OM\METH5.M
Last ch	ang	ed :	2007-11-26	1899-12-31 14:51:44	M
			(modified	after loadi	ng)
=======	===	=======	===========	===========	===========	===	============	====
			Extern	al Standard	Report
=======	===	=======	===========	===========	===========	===	============	====
Sorted	By		:	Retention	Time
Calib.	Dat	a Modif	ied :	2007-11-26	1899-12-31 14:46:36	M
Multipl	ier		:	1
Dilutio	n		:	1
Use Mul	tip	lier &	Dilution Fa	ctor with I	STDs
Signal	1899-12-31 01:00:00	DAD1 A,	Sig=254,2	Ref=550,100
Signal	1899-12-31 02:00:00	DAD1 B,	Sig=280,2	Ref=550,100
Signal	1899-12-31 03:00:00	DAD1 C,	Sig=216,2	Ref=550,100
Signal	1899-12-31 04:00:00	DAD1 D,	Sig=254,8	Ref=550,100
Signal	1899-12-31 05:00:00	DAD1 E,	Sig=254,8	Ref=off
RetTime	Si	g Type	Area	Amt/Area	Amount	Gr	p Name
[min]			[mAU*s]		nmol/injec
-------	|--	|------	|----------	|----------	|----------	|--	|-----------	----
1.711	3	HH	2428.21	0.00735	17.8473		Phosphocrea	tine
2.069	3	HB	873.865	0.01445	12.6273		Creatine
2.406	1	MF	234.548	0.0023857	0.55956		GTP
2.511	1	FM	39.8811	0.0018774	0.0748728		GDP
2.904	1		-	-	-		uric acid
2.904	2		-	-	-		uric acid B
3.121	3	HB	27.1123	0.012	0.325347		creatinin
3.435	1	VV	32.2303	0.00258402	0.0832838		GMP
3.6	1		-	-	-		IMP
4.226	1	MM	4581.43	0.00223886	10.2572		ATP
4.547	1	MM	716.439	0.00214485	1.53665		ADP
5.166	1		-	-	-		Hypoxanthin	e
5.49	1	BB	36.7551	0.00224	0.0823314		ADPR
5.7	1		-	-	-		Xanthine
6.265	1	VV	71.6341	0.0022253	0.159407		AMP
6.669	1	VV	67.7803	0.00177203	0.120109		NADP
7.083	1	VB	1060.8	0.00197577	2.09589		NAD
7.181	1		-	-	-		Adenine
7.489	1		-	-	-		Inosine
7.579	1		-	-	-		Guanosine
8.05	1		-	-	-		Nicotinamid	e
8.737	1		-	-	-		Adenosine
10.387	1	BB	105.689	0.00244615	0.258531		cAMP
Totals	:				46.0279
2 Warni	ngs	or Err	ors :
Warning	:	Calibra	tion warnin	gs (see cal	ibration ta	ble	listing)
Warning	:	Calibra	ted compoun	d(s) not fo	und
=======	===	=======	===========	===========	===========	===	============	====
			**	* End of Re	port ***

## Sheet: 9
Data Fil	e C	:\0HPC	HEM\2007_TRG	MOUSE\R7A0	4SER.TOM\SIG	10	011.D
Instrume	nt	27	2007-01-01 02:56:00	:52 PM
========	===	======	============	==========	============	==	============	====
Acq. Ope	rat	or :	rts
Acq. Ins	tru	ment :	Instrument	1	L	oc	ation : Vial	1
Injectio	n D	ate :	2007-10-04	1899-12-31 23:17:03	M
Acq. Met	hod	:	D:\HPCHEM\1	\DATA\METR	P.M
Last cha	nge	d :	2006-03-13	1899-12-31 23:51:25	M by rts
Analysis	Me	thod :	C:\0HPCHEM\	2007_TRGMO	USE\R7A04SER	.T	OM\METH5.M
Last cha	nge	d :	2007-11-26	1899-12-31 14:51:44	M
			(modified a	fter loadi	ng)
========	===	======	============	==========	============	==	============	====
			Externa	l Standard	Report
========	===	======	============	==========	============	==	============	====
Sorted B	y		:	Retention	Time
Calib. D	ata	Modif	ied :	2007-11-26	1899-12-31 14:46:36
Multipli	er		:	1
Dilution			:	1
Use Mult	ipl	ier &	Dilution Fac	tor with I	STDs
Signal 1	: D	AD1 A,	Sig=254,2 R	ef=550,100
Signal 2	: D	AD1 B,	Sig=280,2 R	ef=550,100
Signal 3	: D	AD1 C,	Sig=216,2 R	ef=550,100
Signal 4	: D	AD1 D,	Sig=254,8 R	ef=550,100
Signal 5	: D	AD1 E,	Sig=254,8 R	ef=off
RetTime	Sig	Type	Area	Amt/Area	Amount	Gr	p Name
[min]			[mAU*s]		nmol/injec
-------|	--|	------	|----------|	----------	|----------|	--	|-----------	----
1.716	3	HH	2443.47	0.00735	17.9595		Phosphocrea	tine
2.073	3	HB	830.657	0.01445	12.003		Creatine
2.406	1	MF	212.196	0.0023857	0.506237		GTP
2.5	1	FM	41.7934	0.0018774	0.078463		GDP
2.779	1	VV	30.6498	0.00766266	0.234859		uric acid
2.904	2		-	-	-		uric acid B
3.118	3	HB	25.2672	0.012	0.303206		creatinin
3.439	1	VV	33.0637	0.00258402	0.0854373		GMP
3.6	1		-	-	-		IMP
4.192	1	MM	4340.01	0.00223886	9.71666		ATP
4.517	1	MM	643.602	0.00214485	1.38043		ADP
5.166	1		-	-	-		Hypoxanthin	e
5.455	1	MM	32.4195	0.00224	0.0726196		ADPR
5.7	1		-	-	-		Xanthine
6.241	1	VV	59.356	0.0022253	0.132085		AMP
6.647	1	VV	71.7625	0.00177203	0.127166		NADP
7.094	1	VB	1020.52	0.00197577	2.01632		NAD
7.181	1		-	-	-		Adenine
7.489	1		-	-	-		Inosine
7.579	1		-	-	-		Guanosine
8.05	1		-	-	-		Nicotinamid	e
8.737	1		-	-	-		Adenosine
10.389	1	BB	104.099	0.00244615	0.254642		cAMP
Totals :					44.8706
2 Warnin	gs	or Err	ors :
Warning	: C	alibra	tion warning	s (see cal	ibration tab	le	listing)
Warning	: C	alibra	ted compound	(s) not fo	und
========	===	======	============	==========	============	==	============	====
			***	End of Re	port ***

[truncated: 4 more sheets: 10, 11, 12, 13]
